# Supplementary material for: Feature Selection and Machine Learning Approaches in Prediction of Current E-Cigarette Use Among U.S. Adults in 2022
Source: Int J Environ Res Public Health. 2024 Nov 6;21(11):1474. doi: 10.3390/ijerph21111474 (PMC11594230; doi:10.3390/ijerph21111474)
Supplement: Supplementary file 1 [file ijerph-21-01474-s001.zip]

Archive with 1 entries (1 files):
- ijerph-3251438-supplementary.xlsx
