# Supplementary material for: Feature Selection and Machine Learning Approaches in Prediction of Current E-Cigarette Use Among U.S. Adults in 2022
Source: Int J Environ Res Public Health. 2024 Nov 6;21(11):1474. doi: 10.3390/ijerph21111474 (PMC11594230; doi:10.3390/ijerph21111474)
Supplement: Supplementary file 1 [file ijerph-21-01474-s001.zip › ijerph-3251438-supplementary.xlsx]

## Sheet: hints22-v71-LASSO-v71-beta-14Se
Table S1. Feature selection based on LASSO and Boruta.
Number	Variable	Beta_LASSO	Boruta_meanImp	medianImp	minImp	maxImp	normHits	decision
13100001	Caucasian_01	.	2.96089	3.06219	0.542361	5.2125	0.747475	Confirmed
13100002	African_American_01	.	2.48647	2.41345	-0.00210474	4.78865	0.565657	Confirmed
13100003	Hispanic_01	-0.140716	0.959363	1.19611	-1.66297	2.54167	0.020202	Rejected
13100004	Asian_01	-0.666231	-0.519968	-0.625545	-2.0797	1.15816	0	Rejected
13100005	Trust_Doctor	-0.032054	3.24904	3.30312	0.369801	5.78294	0.777778	Confirmed
13100006	Trust_Family	.	-0.375665	-0.225562	-2.38663	1.67794	0	Rejected
13100007	Trust_Govenment	.	2.7707	2.59992	0.23183	5.85853	0.646465	Confirmed
13100008	Trust_Charities	-0.0415949	1.98259	1.99309	-0.262903	4.33916	0.424242	Rejected
13100009	Trust_Religion_Org	-0.00973996	0.80572	1.15074	-0.853453	2.65619	0.020202	Rejected
13100010	Trust_Scientists	.	2.89379	2.95894	-0.670921	5.26162	0.737374	Confirmed
13100011	Social_Media_Visit	.	1.16713	1.22422	-0.493401	3.23756	0.0909091	Rejected
13100012	Social_Media_Share_Health_Infor	.	1.60235	1.71379	-1.81069	3.18202	0.171717	Rejected
13100013	Social_Media_Share_General_Health	.	2.8018	2.83619	0.630754	4.85237	0.676768	Confirmed
13100014	Social_Media_Interacted_People	-0.22271	1.59337	1.6182	-1.37001	4.06185	0.343434	Rejected
13100015	Social_Media_Watch_Video	.	2.3336	2.26945	-0.394451	4.92803	0.535354	Confirmed
13100016	Social_Media_Misleading	.	1.01097	0.971382	-1.02001	2.16398	0	Rejected
13100017	Frequency_Go_Provider	-4.57891e-10	0.369512	0.657973	-1.40344	2.26899	0.010101	Rejected
13100018	Worry_Get_Cancer	.	0.944108	0.667405	-0.426255	2.52064	0	Rejected
13100019	Chance_Get_Cancer	0.0207254	1.31536	1.57845	-0.0182651	1.98134	0	Rejected
13100020	Everything_Cause_Cancer	.	0.867325	0.881755	-1.49606	2.72904	0.010101	Rejected
13100021	Prevention_Not_Possible	0.119624	0.952436	0.892826	-0.736428	2.55357	0	Rejected
13100022	Too_Many_Recommendations	.	1.46363	1.53809	-0.585909	3.24174	0.0606061	Rejected
13100023	Cancer_Cause_Fatal	2.17603e-09	0.973078	0.903233	-0.94505	2.88687	0.030303	Rejected
13100024	Soda_Increase_Cancer	.	3.80834	3.78128	0.6592	6.30086	0.909091	Confirmed
13100025	Alcohol_Increase_Cancer_4	-0.159814	5.06833	5.09797	2.60372	7.24252	0.989899	Confirmed
13100026	Meat_Increase_Cancer	.	5.50203	5.68058	2.60446	8.06515	0.989899	Confirmed
13100027	Red_Meat_Increase_Cancer	.	4.16866	4.14061	1.21096	7.13239	0.949495	Confirmed
13100028	Fast_Food_Increase_Cancer	.	4.65084	4.69614	1.81862	6.94214	0.979798	Confirmed
13100029	Fruit_Vegetable_Increase_Cancer	0.115805	4.06973	4.12104	1.6905	5.90531	0.909091	Confirmed
13100030	Less_Sleep_Increase_Cancer	0.0887129	4.84419	5.02682	2.16494	7.16092	0.989899	Confirmed
13100031	Progress_Prevent_Cancer	.	2.02458	2.00853	-0.720457	4.40762	0.424242	Rejected
13100032	Progress_Cure_Cancer	0.124069	3.03091	3.10399	0.688781	4.83037	0.757576	Confirmed
13100033	Social_Isolation_T_Score	.	3.3388	3.22895	-0.016139	6.25036	0.79798	Confirmed
13100034	Meaning_In_Life_T_Score	-0.000143806	2.86949	2.83977	0.00383801	4.48478	0.747475	Confirmed
13100035	Confident_Internet_Health	.	3.67373	3.64846	0.799551	6.53593	0.858586	Confirmed
13100036	Have_Device	.	2.69374	2.56734	0.922403	5.26797	0.626263	Confirmed
13100037	Offerd_Access	.	0.79549	0.927152	-1.1214	3.35824	0.010101	Rejected
13100038	HCP_Encourage_Online_Rec	-0.251296	2.14151	2.22806	0.101289	4.06753	0.434343	Rejected
13100039	Access_Online_Rec	.	-0.0977101	-0.354549	-1.21752	1.77197	0	Rejected
13100040	Ability_Take_Care	.	1.5799	1.58401	-0.747147	3.9221	0.141414	Rejected
13100041	Alcohol_Intent	0.147133	3.81936	3.80099	1.66771	6.01686	0.919192	Confirmed
13100042	Alcohol_Consequences	0.0479625	0.853213	1.25876	-1.67068	2.6871	0.040404	Rejected
13100043	Alcohol_Risk_health	.	0.913379	0.613066	-0.430247	1.81593	0	Rejected
13100044	eCig_Less_Harm	0.574416	24.1925	24.6637	19.4672	27.3459	1	Confirmed
13100045	PHQ4_Score	0.0352292	4.17097	4.23121	1.63178	6.3602	0.959596	Confirmed
13100046	BMI_Score	.	2.08015	2.11872	-0.503352	4.543	0.484848	Rejected
13100047	Binge_Drinking_Number	0.263748	2.71656	2.72198	-0.432644	4.76047	0.666667	Confirmed
13100048	Moderate_Exercise_Number	.	1.23948	1.30372	-1.10535	3.18328	0.0909091	Rejected
13100049	Strength_Training_Number	-0.0312369	1.26889	1.41019	-0.651216	2.9814	0.040404	Rejected
13100050	Income_Group	-0.123369	2.30063	2.38061	-0.207544	4.62469	0.474747	Confirmed
13100051	Age_Group_4	-0.387628	11.1949	11.453	7.26585	14.2054	1	Confirmed
13100052	Education_Group_4	-0.326357	9.80011	9.86822	7.16184	12.8504	1	Confirmed
13100053	SeeK_Cancer_Status	-0.119695	1.12239	1.12202	-1.01982	3.37041	0.0606061	Rejected
13100054	Cancer_01	.	2.94477	3.09909	0.681565	4.7225	0.747475	Confirmed
13100055	Smoking_012	0.790166	13.9752	14.2545	9.97788	16.7249	1	Confirmed
13100056	Insurance01	.	1.78293	1.9229	-0.155425	3.543	0.141414	Rejected
13100057	Use_Internet_01	.	3.58088	3.56943	0.566776	5.63863	0.848485	Confirmed
13100058	Work_Full_Time_01	.	2.47013	2.26802	-0.0576646	4.46194	0.59596	Confirmed
13100059	Family_Had_cancer_013	0.408593	-0.325381	-0.27686	-1.73274	0.780067	0	Rejected
13100060	Gender_01	.	-0.00225847	-0.296361	-0.984214	2.13863	0	Rejected
13100061	Diabetes_01	.	0.258539	0.281811	-1.77973	1.77276	0	Rejected
13100062	Hypertension_01	0.0154633	2.73395	2.76868	0.950056	5.14605	0.666667	Confirmed
13100063	Heart_Condition_01	.	1.08069	0.8278	-0.307831	2.99599	0.010101	Rejected
13100064	Lung_Disease_01	.	0.548303	0.427577	-0.945568	2.44674	0	Rejected
13100065	Depression_01	0.298287	0.0530574	0.134773	-1.6539	1.18082	0	Rejected
13100066	Appalachia_01	.	0.517592	0.498306	-1.10925	2.53134	0.010101	Rejected
13100067	Telehealth_Use_Video01	.	-0.0808238	-0.085937	-1.08758	0.932972	0	Rejected
13100068	Telehealth_Use_Phone01	.	-0.725266	-0.701796	-2.50199	0.0366957	0	Rejected
13100069	Telehealth_Use_VP01	.	-0.5246	-0.5525	-1.71126	1.29293	0	Rejected
13100070	Alcohol_Increase_Cancer_DN01	.	0.308476	0.0887367	-0.806503	1.97412	0	Rejected
13100071	Alcohol_Increase_Cancer_Y01	.	2.51271	2.60388	0.0597798	4.38704	0.606061	Confirmed
